# Supplementary material for: AI’s Accuracy in Extracting Learning Experiences From Clinical Practice Logs: Observational Study
Source: JMIR Med Educ. 2025 Oct 15;11:e68697. doi: 10.2196/68697 (PMC12529426; doi:10.2196/68697)
Supplement: Multimedia Appendix 2 [file mededu-v11-e68697-s002.xlsx]

## Sheet: Appendix 2. students records
index	items(translated)
1	### Neurology Rotation #### April 15, 2024 Training Location: Neurology Training Activities: - Morning: Orientation #### April 16, 2024 Training Activities: - Morning: Lecture (MND) - Afternoon: Conference, Professor's Round Learnings: - Progressive Supranuclear Palsy (PSP): - A neurodegenerative disorder characterized by abnormal tau protein accumulation in the basal ganglia and brainstem. - Mid…
2	### Diabetes & Endocrinology Rotation #### April 15, 2024 Patient List: - Male in his 30s, preoperative blood glucose management. Training Activities: - Orientation - Ward rounds Learnings: - Preoperative management requires stopping oral hypoglycemic agents and switching to insulin management. Future Tasks: - Understanding insulin management (dosage, etc.) #### April 16, 2024 Patient List: - Mal…
3	### General Medicine Rotation #### April 15, 2024 Patient List: - Female, 75 years old, under treatment for giant cell arteritis with PSL 25 mg/day. Training Activities: - Morning: - Morning conference participation - Chart review - Orientation - Afternoon: - Patient examination - Chart entry - Evening conference participation Learnings: - Contents and goals of the training. - Charting style in g…
4	### Obstetrics and Gynecology Rotation #### April 15, 2024 Training Activities: - Practical training in laparoscopic myomectomy. Learnings: - How to perform a slip knot. Future Tasks: - Practice to perform a slip knot smoothly. #### April 16, 2024 Training Activities: - Ward rounds - Observation of discharge examinations. Learnings: - Methods of induction of labor. Future Tasks: - Observe the cou…
5	### Pediatrics Rotation #### April 15, 2024 Patient List: - Female child with Rett syndrome. Training Activities: - Morning: Ward rounds, outpatient clinic observation. - Afternoon: Seizure lecture, conference, abstract meeting. Learnings: - Metachromatic leukodystrophy. Future Tasks: - Study about Rett syndrome. #### April 17, 2024 Patient List: - Male child with West syndrome following HIE (Hyp…
6	### Neurology Rotation #### April 15, 2024 Patient List: - Female, 57 years old, scheduled for hospitalization with suspected MND. Training Activities: - Morning: Orientation. Learnings: - Types of MND. Future Tasks: - Review and consider patient findings. #### April 17, 2024 Patient List: - Female, 57 years old, hospitalized for investigation of suspected MND. Training Activities: - Morning: MND…
7	### General Medicine Rotation #### April 15, 2024 Patient List: - Male, 31 years old, Takayasu arteritis. - Symptoms like fever and pain managed with steroids, but increased appetite and insomnia observed. Occasional itching in the left fingertips. Training Activities: - Morning: - Morning conference, orientation. - Greetings to patients. - Afternoon: - Student rounds, evening conference. Learnin…
8	### Geriatrics Rotation #### April 15, 2024 Training Activities: - Morning: Morning conference. - Afternoon: Assigned patients. #### April 16, 2024 Training Activities: - Morning: Ward rounds. - Reported in the morning conference. - Afternoon: Summarized patient information and presented it at the evening conference. Learnings: - Overhydration with saline can cause heart failure. - PT-INR is used…
9	### Surgery Unit Rotation #### April 15, 2024 Training Activities: - Afternoon: - Outpatient observation. - Conference. Learnings: - Breast cancer treatment. - Recurrence and treatment of endocrine tumors. #### April 17, 2024 Patient List: - Male, thyroid adenoma. Training Activities: - Afternoon: - Right thyroid lobectomy operation assistant. - Preoperative breast cancer ultrasound. - Reviewed s…
10	### Surgery Unit Rotation #### April 15, 2024 Patient List: - Assigned patient list. Training Activities: - Observation of surgery. - Conference. Learnings: - Selection of chemotherapy. Future Tasks: - Study esophageal cancer treatment and surgical techniques. #### April 16, 2024 Patient List: - Male, in his 80s, esophageal cancer. Training Activities: - Morning: - Lecture (gastric cancer). Learn…
11	### Surgery Unit Rotation #### April 15, 2024 Training Activities: - Observation of duodenal cancer surgery. #### April 16, 2024 Training Activities: - Outpatient observation. - Observation of drain replacement. #### April 17, 2024 Training Activities: - Observation of drain replacement. - Suturing and knot tying practice.
12	### Geriatrics Rotation #### April 22, 2024 Training Activities: - Morning: Morning conference. - Blood sampling under the teacher's guidance. - Studied provided materials on hyponatremia. - Rounds of assigned patients. Learnings: - Differential diagnosis and tests for hyponatremia. Future Tasks: - Consider tests and treatments for hyponatremia in assigned patients. #### April 23, 2024 Training A…
13	### Surgery Unit Rotation #### April 22, 2024 Patient List: - Male, in his 80s, preoperative esophageal cancer. Training Activities: - Morning: Ward rounds, observation of surgery. - Afternoon: Observation of surgery (hand washing, gown technique, suturing), conference. Learnings: - Buried suture technique. Future Tasks: - Review basic surgical principles. #### April 23, 2024 Patient List: - Male…
14	### Obstetrics and Gynecology Rotation #### April 22, 2024 Training Activities: - Observation of prenatal check-up. - Laparoscopic training. - Blood sampling practice. - Conference participation. #### April 23, 2024 Training Activities: - Observation of surgery. - Suturing and knot tying. #### April 24, 2024 Training Activities: - Observation of C-section. - Observation of laser ablation. Learnin…
15	### Surgery Unit Rotation #### April 22, 2024 Training Activities: - Robotic distal pancreatectomy. #### April 23, 2024 Training Activities: - Robotic distal pancreatectomy. #### April 24, 2024 Training Activities: - Open surgery for pancreatic head cancer.
16	### General Medicine Rotation #### April 22, 2024 Patient List: - Female, 75 years old, under treatment for giant cell arteritis with PSL 25 mg/day, prescribed amlodipine 5 mg/day for hypertension, expected discharge this Tuesday. - Male, 80 years old, receiving cefazolin for cellulitis, has lumbar spine disease and neuralgia. Training Activities: - Morning: - Patient examination. - Morning confe…
17	### Surgery Unit #### April 22, 2024 Training Activities: - Afternoon: - Breast Cancer Conference Learnings: - Postoperative treatment for breast cancer #### April 24, 2024 Training Activities: - Observation of left thyroid lobectomy Learnings: - Postoperative complications of thyroid surgery
18	### General Medicine Rotation #### April 22, 2024 Patient List: - Male, 31 years old, Takayasu arteritis. - Symptoms managed with 60 mg/day prednisolone. Plans to reduce to 50 mg/day from Thursday, April 25. Discharge date under consideration. Training Activities: - Morning: - Student rounds, morning conference. - Afternoon: - Student rounds, evening conference. Learnings: - Decreased ESR can ind…
19	### Diabetes & Endocrinology Rotation #### April 22, 2024 Patient List: - Female in her 30s, type 2 diabetes. Training Activities: - Ward rounds. Learnings: - Optimal preoperative blood glucose level is below 180. - Consider the possibility of steroid-induced hyperglycemia in terminal cancer patients. Future Tasks: - None #### April 23, 2024 Patient List: - Male in his 60s, blood glucose manageme…
20	### Neurology Rotation #### April 22, 2024 Patient List: - Female, 57 years old, ALS evaluation. Training Activities: - Morning: Mini-lecture (Dementia). - Afternoon: Ward rounds. Learnings: - Symptoms and differentiation of dementia. Future Tasks: - Issues related to ALS disclosure. #### April 23, 2024 Patient List: - Female, 71 years old, Parkinson's disease with treatment side effects under do…
21	### Thoracic Surgery Unit Rotation #### May 8, 2024 Training Activities: - Observation of ward rounds and surgery. #### May 9, 2024 Training Activities: - Observation of ward rounds.
22	### Surgery Unit Rotation #### May 9, 2024 Patient List: - Right breast cancer. - Mastectomy and sentinel lymph node biopsy. Training Activities: - Handwashing and participation in surgery. - Skin suturing during wound closure. Learnings: - Learned dermal buried suture technique. Future Tasks: - Practice suturing to perform smoothly. #### May 10, 2024 Patient List: - Postoperative right breast ca…
23	### General Medicine Rotation #### May 8, 2024 Patient List: - Female, 85 years old, suspected polymyalgia rheumatica, treated with PSL 15 mg since May 1. Managing hyperglycemia with metformin 250 mg. - Male, 74 years old, with immunodeficiency due to anti-IFN-郢晢ｽｻ髮懶ｽ｣繝ｻ・ｽ繝ｻ・ｳ autoantibodies, treated for disseminated non-tuberculous mycobacterial infection. Despite combination therapy, developed …
24	### Emergency Medicine Rotation #### May 9, 2024 Patient List: - Male, 58 years old, severe pneumonia on a background of pulmonary hypertension and COPD. Temporarily managed with VV ECMO, now weaning from the ventilator. Training Activities: - Morning: Morning conference. - Afternoon: Conference. Learnings: - Ventilator settings. Future Tasks: - Study ventilators more deeply.
25	### Obstetrics and Gynecology Rotation #### May 9, 2024 Patient List: - Female, 59 years old, endometrial cancer. Training Activities: - Observation of surgery. Learnings: - Intra-abdominal anatomy.
26	### General Medicine Rotation #### May 8, 2024 Patient List: - Male, 85 years old, suspected RS3PE syndrome, and diabetes. Symptoms of RS3PE syndrome were not significantly abnormal. Blood glucose levels increased due to a reduction in insulin and other medications. Blood glucose control planned with adjustment of oral medication. Training Activities: - Morning: - Morning conference participation…
27	### Anesthesiology Rotation #### May 7, 2024 Patient List: - None. Training Activities: - Morning: Orientation, planned the week's schedule. Learnings: - Introduction to epidural anesthesia. Future Tasks: - Adapt to Japanese training style. #### May 8, 2024 Patient List: - Male, in his 80s, left fifth finger amputation with CRPS (chronic pain in the 1st and 5th fingers), treated with sympathetic …
28	### Diabetes & Endocrinology Rotation #### May 8, 2024 Patient List: - Female, in her 60s, preoperative blood glucose management. Training Activities: - Morning: Ward rounds. - Afternoon: Case conference. Learnings: - Overconsumption of carbohydrates unconsciously before hospitalization can lead to improved blood glucose control on a hospital diet. Future Tasks: - None #### May 9, 2024 Patient Li…
29	### Obstetrics and Gynecology Rotation #### May 9, 2024 Training Activities: - Observation of endometrial cancer surgery. - Suturing and knot tying. #### May 9, 2024 Training Activities: - Observation of endometrial cancer surgery.
30	### Diabetes & Endocrinology Rotation #### May 8, 2024 Patient List: - Male, in his 70s, type 2 diabetes, recurrent bladder cancer, muscle weakness. Training Activities: - Morning rounds. - Charting, vibration sense test, Achilles reflex, patellar reflex test. - Afternoon conference presentation. Learnings: - Detailed history-taking for suspected sarcopenia. Future Tasks: - Detailed lifestyle his…
31	### Obstetrics and Gynecology Rotation #### May 7, 2024 Patient List: - Female in her 30s, suspected fetal anomaly, amniocentesis. Training Activities: - Morning: Ward rounds, discharge observation. - Self-study for psychiatry graduation exam in the afternoon. Learnings: - Preterm labor as a complication of amniocentesis occurs in less than 1% of cases. While placenta puncture is ideally avoided,…
32	### Surgery Unit Rotation #### May 14, 2024 Training Activities: - Outpatient visits. - Drain replacement. #### May 15, 2024 Training Activities: - Open surgery for pancreatic neuroendocrine tumor.
33	### Obstetrics and Gynecology Rotation #### May 14, 2024 Patient List: - Female, 74 years old, ovarian tumor. - Bilateral adnexectomy scheduled today. Training Activities: - Morning to afternoon: - Preoperative disinfection. - Suturing. - Assisted with bed transfer. Learnings: - Mechanical ligation is performed when the thread is short or thin.
34	### Neurology Rotation #### May 15, 2024 Patient List: - Female, 37 years old, suspected complex regional pain syndrome (CRPS), pain management. Training Activities: - Morning: Mini-lecture. Learnings: - Cerebrovascular disorders. Future Tasks: - Research difficult-to-diagnose pain management. - Pain mechanisms and multiple management methods make optimal treatment selection challenging. #### May…
35	### Anesthesiology Rotation #### May 13, 2024 Patient List: - None. Training Activities: - Morning: Weekly surgery schedule allocation. Learnings: - None. Future Tasks: - None. #### May 14, 2024 Patient List: - Female, 62 years old. - Rectal cancer (Ra), T3N1M0. - Robotic-assisted low anterior resection. - General anesthesia. Training Activities: - Morning: Radial artery A-line placement. - After…
36	### Diabetes & Endocrinology Rotation #### May 15, 2024 Patient List: - Female, 55 years old, type 2 diabetes, proliferative diabetic retinopathy. - Hospitalized for preoperative blood glucose control. Right vitrectomy today. Training Activities: - Morning: Ward rounds. - Afternoon: Clinical conference. Learnings: - Met with the patient post-nutrition counseling to discuss learnings and post-disc…
37	### Obstetrics and Gynecology Rotation #### May 14, 2024 Patient List: - Female, 32 years old, pregnant with suspected achondroplasia, breech presentation requiring cesarean section. Training Activities: - Morning: Ward rounds, assisted with discharge. - Afternoon: Observed cesarean section, cystoscopy. Learnings: - Delivery management for breech presentation involves an 8-figure maneuver to deli…
38	### Surgery Unit Rotation #### May 16, 2024 Patient List: - Multiple esophageal cancers (cT3rN1M0, stage IIIA). - Post NAC-DOS3 course, RAMIE-3F small diameter. - Problem: Postoperative anastomotic leak. Training Activities: - Chief of the department rounds. - Hands-on training at XR center. Learnings: - Laparoscopic surgery simulation. Future Tasks: - Review surgical techniques.
39	### Surgery Unit Rotation #### May 17, 2024 Patient List: - Male, 57 years old, esophagogastric junction cancer. - Lower limb DVT. - Hypertension. - Disc herniation. Training Activities: - Ward rounds. Learnings: - Post-VATS esophagogastric junction cancer anastom otic leak progression. Future Tasks: - Plan for lifestyle restoration.
40	### Surgery Unit Rotation #### May 14, 2024 Patient List: - Male, in his 80s, esophageal cancer. - Male, in his 70s, irAE liver damage. - Male, in his 60s, gastric cancer. Training Activities: - Ward rounds, observation of surgery (skin disinfection). Learnings: - Skin disinfection technique. Future Tasks: - Review surgical techniques.
